# Supplementary material for: Removal of Acidic Organic Ionic Dyes from Water by Electrospinning a Polyacrylonitrile Composite MIL101(Fe)-NH2 Nanofiber Membrane
Source: Molecules. 2022 Mar 21;27(6):2035. doi: 10.3390/molecules27062035 (PMC8954605; doi:10.3390/molecules27062035)
Supplement: Supplementary file 1 [file molecules-27-02035-s001.zip]

Archive with 1 entries (1 files):
- molecules-1631000-supplementary.pdf
